# Supplementary material for: N-Succinylaspartic-Acid-Conjugated Riluzole Is a Safe and Potent Colon-Targeted Prodrug of Riluzole against DNBS-Induced Rat Colitis
Source: Pharmaceutics. 2023 Nov 16;15(11):2638. doi: 10.3390/pharmaceutics15112638 (PMC10675528; doi:10.3390/pharmaceutics15112638)
Supplement: Supplementary file 1 [file pharmaceutics-15-02638-s001.zip]

Archive with 1 entries (1 files):
- pharmaceutics-2674033-supplementary.pdf
